# Supplementary material for: Self-Management among Stroke Survivors in the United States, 2016 to 2021
Source: J Clin Med. 2024 Jul 25;13(15):4338. doi: 10.3390/jcm13154338 (PMC11313262; doi:10.3390/jcm13154338)
Supplement: Supplementary file 1 [file jcm-13-04338-s001.zip]

Archive with 1 entries (1 files):
- jcm-3092139-supplementary.pdf
